# Supplementary material for: Measurement of filtration efficiencies of healthcare and consumer materials using modified respirator fit tester setup
Source: PLoS One. 2020 Oct 13;15(10):e0240499. doi: 10.1371/journal.pone.0240499 (PMC7553287; doi:10.1371/journal.pone.0240499)
Supplement: S1 File — Individual filtration efficiency measurement data. Mean and standard deviation upstream and downstream data describe the particle concentration data measured across the time spans described in methods. (XLSX) [file pone.0240499.s003.xlsx]

## Sheet: Sheet1
Recorded Data File Name	Material	Type	Hospital or Consumer	Sample	Mean Upsteam	Std_Ambient	Mean Downstream	Std_Sample	Filter_Efficiency	Flowrate
donut-donut_1_2_analyzed.mat	2x Cotton	Combo	C	1	4469.41	968.933	3569.62	387.694	20.1322	25
donut-donut_1_1_analyzed.mat	2x Cotton	Combo	C	1	4882.14	968.053	4410.12	424.504	9.6683	25
bag-bag-bag_1_2_analyzed.mat	3x Shopping Bag	Combo	C	1	4422.62	892.502	1567.1	175.164	64.5661	25
bag-bag-bag_1_1_analyzed.mat	3x Shopping Bag	Combo	C	1	4506.14	718.639	2030.41	427.808	54.9412	25
smartfabx3_1_1_analyzed.mat	3x Smart-Fab	Combo	C	1	7263.9	965.169	1458.38	109.345	79.9229	25
ABD_2_0507_analyzed.mat	ABD Pad	Single	H	3	4882.13	467.555	1129.39	132.901	76.8669	25
ABD_1_0507_analyzed.mat	ABD Pad	Single	H	2	4623.25	472.747	1115.43	94.7499	75.8735	25
ABD Pad_1_0501_analyzed.mat	ABD Pad	Single	H	1	4657.76	690.101	1226.03	125.997	73.6776	25
Bair Cover_1_0501_analyzed.mat	Bair Cover	Single	H	1	5757.81	397.27	2940.08	164.811	48.9375	25
Chemex_1 Layer_0501_analyzed.mat	Chemex	Single	C	1	4955.33	481.929	4097.72	435.399	17.3069	25
Chux1layer_1 Layer_0501_analyzed.mat	Chux	Single	H	1	4930.53	462.158	3275.32	468.936	33.5707	25
donut_1_2_analyzed.mat	Cotton	Single	C	1	6128.14	1454.89	4513.75	916.495	26.3438	25
donut_1_1_analyzed.mat	Cotton	Single	C	1	5555.77	2336.72	3885.71	751.535	30.0599	25
donut-papertowel-donut_1_2_analyzed.mat	Cotton/Paper Towel/Cotton	Combo	C	1	4665.2	731.835	2832.87	320.986	39.2766	25
donut-papertowel-donut_1_1_analyzed.mat	Cotton/Paper Towel/Cotton	Combo	C	1	4879.85	1546.91	3403.99	466.049	30.244	25
donut-vacuum-donut_1_2_analyzed.mat	Cotton/Vacuum Bag/Cotton	Combo	C	1	4276.67	1137.59	787.715	130.529	81.5811	25
donut-vacuum-donut_1_1_analyzed.mat	Cotton/Vacuum Bag/Cotton	Combo	C	1	4430.34	897.617	656.707	75.0818	85.177	25
H100_(pside)bluewhite(vside)_1_0427_analyzed.mat	H100	Single	H	1	4916.32	707.823	847.483	77.0237	82.7618	25
H100_1_0507_analyzed.mat	H100	Single	H	3	4730.6	358.541	1033.96	83.3145	78.1431	25
H100bluewhite_1_0424_analyzed.mat	H100	Single	H	1	9802.41	1148.74	2098.45	141.394	78.5925	25
H500_2_0507_analyzed.mat	H500	Single	H	2	5224.5	536.719	625.059	65.3322	88.036	25
H500_1_0507_analyzed.mat	H500	Single	H	3	4790.58	352.714	655.064	70.4106	86.326	25
H500_1_1_analyzed.mat	H500	Single	H	1	7157.55	917.908	1094.99	88.1785	84.7016	25
H500H100_1_0424_analyzed.mat	H500/H100	Combo	H	1	8980.54	1543.49	550.497	57.7529	93.8701	25
H500H500_1_0507_analyzed.mat	H500/H500	Combo	H	1	5166.93	587.686	181.342	18.6876	96.4903	25
HVAC_1_0507_analyzed.mat	HVAC Filter	Single	C	3	4946.54	425.537	2731.89	266.506	44.7717	25
HVAC_1_0427_analyzed.mat	HVAC Filter	Single	C	2	5544.35	856.771	2297.73	359.975	58.5572	25
HAVAC_1_0424_analyzed.mat	HVAC Filter	Single	C	1	6313.53	1148.25	2959.67	423.481	53.1217	25
Interfacing_1_0507_analyzed.mat	Interfacing	Single	C	3	5310.42	547.863	2912.16	166.218	45.1615	25
Interfacing_1_0427_analyzed.mat	Interfacing	Single	C	2	4644.92	417.941	2656.33	254.444	42.8123	25
Interfacing_1_0424_analyzed.mat	Interfacing	Single	C	1	7960.19	990.744	4902.94	425.275	38.4067	25
LawnFabric_2_0507_analyzed.mat	Lawn Fabric	Single	C	4	4592.46	397.237	2691.85	251.745	41.3854	25
LawnFabric_1_0507_analyzed.mat	Lawn Fabric	Single	C	3	4320.65	364.495	2645.29	262.049	38.7756	25
LandscapeFabirc_1_0424_analyzed.mat	Lawn Fabric	Single	C	1	7319.05	764.582	4607.11	285.053	37.0532	25
Mayo Stand Cover_1_0501_analyzed.mat	Mayo Stand Cover	Single	H	1	5657.2	533.453	4940.69	274.54	12.6654	25
N95_White_LO_0507_2_analyzed.mat	N95 1870	Single	H	2	5235.94	536.69	2.14443	0.523722	99.959	10
N95_White_Hi40_0507_2_analyzed.mat	N95 1870	Single	H	2	5805.45	690.089	43.7963	4.41924	99.2456	40
N95_White_HI_0507_2_analyzed.mat	N95 1870	Single	H	2	6031.2	455.81	93.532	10.7078	98.4492	60
whiteN95_1870_3_1_analyzed.mat	N95 1870	Single	H	3	5150.25	872.722	26.1429	1.99483	99.4924	25
N95_White_1_0507_analyzed.mat	N95 1870	Single	H	1	5200.49	610.906	18.3537	1.90098	99.6471	25
N95_white_hole_1_1_analyzed.mat	N95 1870	Single	H	1	7400.62	738.06	57.2781	5.38999	99.226	25
N95_1_0424_analyzed.mat	N95 1870	Single	H	1	6836.69	910.346	43.7532	3.71415	99.36	25
N951860_1_0424_analyzed.mat	N95 1860	Single	H	1	7989.44	776.565	88.6842	6.61858	98.89	25
N95duck_1_0424_2_analyzed.mat	HY8510	Single	H	1	7594.25	692.428	554.911	34.3433	92.693	25
N95duck_1_0424_analyzed.mat	HY8510	Single	H	1	8136.9	758.619	553.374	39.4155	93.1992	25
Bounty_2_0507_analyzed.mat	Paper Towel	Single	C	2	4869.66	508.218	3531.52	315.853	27.479	25
Bounty_1_0507_analyzed.mat	Paper Towel	Single	C	3	5381.67	765.574	3592.05	219.119	33.254	25
bounty_1_2_analyzed.mat	Paper Towel	Single	C	1	5129.4	979.02	3111.91	443.916	39.3319	25
bounty_1_1_analyzed.mat	Paper Towel	Single	C	1	5355.47	1097.02	2865.62	260.911	46.4917	25
Pediatric Drape_1_0501_analyzed.mat	Pediatric Drape	Single	H	1	5833.68	572.201	3157.32	244.757	45.8778	25
PediatricDrape_2_0507_analyzed.mat	Pediatric Drape	Single	H	2	5645.53	784.522	2546.32	216.551	54.8967	25
PediatricDrape_1_0507_analyzed.mat	Pediatric Drape	Single	H	3	5519.14	996.935	2765.97	238.148	49.884	25
PillowCase_1_0427_analyzed.mat	Pillow Case	Single	C	2	5958.08	875.464	3936.69	419.536	33.9269	25
Pillowcase_1_0424_analyzed.mat	Pillow case	Single	C	1	8160.23	765.686	4961.15	416.697	39.2033	25
ShoeCover_1_0501_analyzed.mat	Shoe Cover	Single	H	1	6268.27	625.316	4286.03	312.926	31.6235	25
ShippingBag_1_0427_analyzed.mat	Shopping Bag	Single	C	2	4309.52	485.992	2626.73	185.18	39.0483	25
CPLbag_1_0424_analyzed.mat	Shopping Bag	Single	C	1	7619.58	856.638	4821.78	531.006	36.7185	25
SmartFabric_1_0507_analyzed.mat	Smart Fab	Single	C	3	4374.78	422.096	2382.12	145.401	45.5486	25
Smartfabric_1_0427_analyzed.mat	Smart Fab	Single	C	2	4803.99	466.834	2284.89	160.514	52.4377	25
SmartFabric_1_0424_analyzed.mat	Smart Fab	Single	C	1	8316.14	1026.81	4342.02	359.075	47.788	25
smart_bounty_smart_1_1_analyzed.mat	Smart-Fab/Paper Towel /Smart-Fab	Combo	C	1	6765.37	847.477	1790.96	170.547	73.5276	25
smart_vacnopap_smart_1_1_analyzed.mat	Smart-Fab/Vacuum Bag/Smart-Fab	Combo	C	1	7154.82	1176.63	688.843	129.946	90.3723	25
BoxFilter_1_0507_analyzed.mat	Sterilization Box Filter	Single	H	1	5166.47	513.338	1854.31	163.704	64.1088	25
Sterilization Box Filter_1_0501_analyzed.mat	Sterilization Box Filter	Single	H	2	6260.8	696.63	2332.39	129.515	62.7462	25
BoxFilter_Square_0507_analyzed.mat	Sterilization Box Filter	Single	H	3	5077.88	832.272	1338.4	120.58	73.6426	25
Surgial Gown_2_0507_analyzed.mat	Surgical Gown	Single	H	3	4247.16	358.835	2537.56	147.055	40.2527	25
Surgial Gown_1_0507_analyzed.mat	Surgical Gown	Single	H	2	4326.03	234.099	2790.79	199.077	35.4884	25
Surgical Gown_1_0501_analyzed.mat	Surgical Gown	Single	H	1	5691.68	431.748	2826.36	178.589	50.3423	25
SurgicalMask_yellow_0507_analyzed.mat	Surgical Mask	Single	H	3	4212.44	553.586	1299.27	117.052	69.1564	25
SurgicalMask_bear_0507_analyzed.mat	Surgical Mask	Single	H	2	5142.2	310.698	1155.1	128.531	77.5369	25
SurgicalMask_1_0424_analyzed.mat	Surgical Mask	Single	H	1	5826.49	980.2	1375.64	119.614	76.39	25
Tshirt_1_0427_analyzed.mat	T shirt	Single	C	2	4093.99	515.766	2782.54	385.016	32.0336	25
Tshift_1_0424_analyzed.mat	T shirt	Single	C	1	5782.78	830.989	3498.14	849.085	39.5078	25
Vacuum Bag_2_0507_analyzed.mat	Vacuum Bag	Single	C	3	4529.02	244.756	777.771	39.197	82.827	25
Vacuum Bag_1_0507_analyzed.mat	Vacuum Bag	Single	C	2	4381.07	508.454	681.518	52.6596	84.444	25
vacuum_1_1_analyzed.mat	Vacuum Bag	Single	C	1	4924.49	1143.74	967.333	104.365	80.3567	25
Blank_normal_3_analyzed.mat	No Material	N/A	N/A	1	4112.27	217.588	4074.34	180.639	0.922351	25
Blank_normal_2_analyzed.mat	No Material	N/A	N/A	2	4009.94	261.662	4011.51	149.556	-0.0391618	25
Blank_normal_1_analyzed.mat	No Material	N/A	N/A	3	4353.36	205.182	4163.06	179.911	4.3713	25
